# Supplementary material for: Potential Biochemical Pesticide—Synthesis of Neofuranocoumarin and Inhibition the Proliferation of Spodoptera frugiperda Cells through Activating the Mitochondrial Pathway
Source: Toxins (Basel). 2022 Sep 29;14(10):677. doi: 10.3390/toxins14100677 (PMC9612269; doi:10.3390/toxins14100677)
Supplement: Supplementary file 1 [file toxins-14-00677-s001.zip]

Archive with 3 entries (3 files):
- Figure S1.Spectrogram picture of compound.pdf
- table S1.The photochemical insecticidal activity of target compound I against the fourth instar larva of Culex pipienspallens.pdf
- Text S1. the data of compounds I.pdf
